# Supplementary material for: Expression of 3-Methylcrotonyl-CoA Carboxylase in Brain Tumors and Capability to Catabolize Leucine by Human Neural Cancer Cells
Source: Cancers (Basel). 2022 Jan 24;14(3):585. doi: 10.3390/cancers14030585 (PMC8833481; doi:10.3390/cancers14030585)
Supplement: Supplementary file 1 [file cancers-14-00585-s001.zip]

Archive with 1 entries (1 files):
- cancers-1501639-supplementary-.pdf
